# Supplementary material for: Resistance to thyroid hormone induced tachycardia in RTHα syndrome
Source: Nat Commun. 2023 Jun 7;14:3312. doi: 10.1038/s41467-023-38960-1 (PMC10247713; doi:10.1038/s41467-023-38960-1)
Supplement: Supplementary file 4 — Source Data [file 41467_2023_38960_MOESM4_ESM.xlsx]

## Sheet: Figure 1B
Figure 1B
Heart rate (bpm)
	RTHα patients A263V - Baseline				RTHα patients A263V - T4 therapy				Thyrotoxic subjects
Time of day	#1	#2	#3		#1	#2	#3		#1	#2	#3	#4	#5
1	60.7	66.8	73.425		61.3833	60.5	63.3		88.2833	68.4042	103.688	86.85	102.638
2	61.1	63.9917	73.0708		59.4625	61.1	57.6		86.2792	68.85	95.3125	92.0958	103.517
3	61	65.0208	62.3333		58.4292	61.1	58.3		87.8333	67.9875	91.9208	92.5667	103.5
4	63.5	61.8083	56.5455		60.1833	61.5	60.9		82.6542	68.15	89.7167	84.2958	102.513
5	62.5	73.6583	57.1348		58.6667	67.7	60.1		84.2	70.9125	88.3333	81.7958	104.658
6	59.5	81.38	60.8125		59.5958	84.1	61.2		95.725	65.7667	87.6875	87.2583	108.304
7	62.5	88.287	71.2643		62.5083	73.7	60.2		98.05	69.9583	91.0458	89.2333	111.179
8	73.6	80.4292	79.2262		59.8958	73.2	60.5		92.6083	70.1167	90.1795	92.0625	113.612
9	82.1	71.5625	83.8417		72.6333	78.9	64.8		96.8333	75.3889	100.529	90.1125	123.129
10	92.1	85.8792	91.5625		73.4708	75.3	76.9		123.758	88.7958	92.9208	98.3625	138.45
11	76	84.8042	80.2708		73.3417	72.4	85.2		111.225	84.6625	87.9375	99.6875	143.637
12	71.2	92.5417	73.4833		84.6833	77.6	71.6		100.483	86.2833	89.0375	96.8542	131.738
13	70.7	78.4083	71.225		68.3833	80.3	86.8		94.0875	84.1542	127.371	104.808	130.683
14	73.6	89.6795	75.8542		67.7083	85.4	86.8		105.65	88.9167	117.646	111.883	132.3
15	83.6	107.171	79.1875		68.7875	85.5	77.6		105.875	90.0083	104.104	119.458	136.792
16	81.2	118.796	76.5542		72.2667	84	75.8		121.142	83.2	107.208	125.867	133.067
17	76.7	87.9833	75.9		71.6083	82.5	75.2		105.338	84.8542	110.971	127.463	126.987
18	81.8	81.8375	76.2417		70.4542	88.5	78.1		97.9792	80.9736	108.571	123.429	132.271
19	85.8	85.0625	76.575		69.009	76.9	94.9		105.858	93.5958	113.088	110.217	136.029
20	68.3	78.9333	85.5625		81.6708	76.9	87.8		106.783	93.3	103.6	121.85	134.312
21	72.9	74.6958	81.4542		85.1917	80.1	98.2		107.333	83.6417	104.912	126.55	129.042
22	70.7	81.2708	77.2958		84.7417	74.5	94.1		103.642	78.0167	95.2875	117.721	122.4
23	61.1	75.6917	73.9		79.0333	67.7	90.4		99.6917	68.2708	94.6772	126.671	116.721
24	61.7	65.6625	74.8625		74.1375	77.5	86.8		83.0542	67.5833	93.06	108.812	121.221
	RTHα patients A263V - Baseline				RTHα patients A263V - T4 therapy				Thyrotoxic subjects
Day time	#1	#2	#3		#1	#2	#3		#1	#2	#3	#4	#5
Night (23:00-06:00)	61.4	69.3	66.5		63.9	67.7	67.3		88.5	68.2	93	95	107.9
Day (07:00-22:00)	76.4	86.7	78.5		72.9	79.1	79.7		104.8	83.5	102.8	109.7	129.7

## Sheet: Figure 1C
Figure 1C
Heart rate (bpm)
22°C
	Wildtypes										TRα1+m
Day time	#1	#2	#3	#4	#5	#6	#7	#8	#9		#1	#2	#3	#4	#5	#6	#7
Dark	427.6	413.9	556.8	478.4	465.8	478.5	473.8	472.7	525.4		332.6	369.4	432	361.6	501.9	327.6	249.1
Light	445.3	395.2	459.5	484.3	479.3	484.1	458.3	442.2	459.3		399.5	395.6	446.3	379.5	467	285	234.3
Light	444.4	391.2	498.6	480.2	502.8	495.1	492.5	451.3	493.7		372.7	376.9	456.5	370.7	475.1	340.7	205.7
Dark	471.7	438.1	571.1	516.5	541	449.4	480.3	467.7	589.7		314.7	341	461.4	376.6	476.4	316.6	244.6
Dark	454.4	389.4	556.9	462.4	472.9	462.1	477.5	495.5	531.6		369.6	346.2	440.4	366.5	497.8	303.4	257.1
Light	460.8	403.8	473	476.7	491.7	479.7	440.2	431.6	482.2		416.8	362.7	456.6	404.1	467.7	334.3	228.1
Light	456.9	427.3	491.9	504.5	524.4	502.8	482.2	439	498.4		454.3	353.3	447.6	409.3	454.4	342.2	185
Dark	476.1	511.2	546.9	484.8	518.1	520.5	474.8	473.4	583.5		388.5	378.5	455.1	349.7	442.2	366.4	255.7
Dark	453.3	506.9	522.1	487.5	495.7	515.1	442.5	469.4	521.8		356.6	358.2	466.7	385.9	459.4	333.7	252.4
Light	438.1	445.1	461.4	503.3	518.9	483.4	432.7	433.7	467.8		401.6	382.1	432.7	380.8	490	319.7	237.6
Light	460.2	452.7	487	487.5	505.4	509.7	471	437.5	487.6		354.8	384.3	446.9	380.3	491.9	359.2	226
Dark	513.7	510.8	543.9	487.3	470.3	530.6	492.7	478	594.3		387.7	333.2	440.9	351	478.5	342.9	256.6

## Sheet: Figure 1D
Figure 1D
Heart rate (bpm)
30°C
	Wildtypes										TRα1+m
Day time	#1	#2	#3	#4	#5	#6	#7	#8	#9		#1	#2	#3	#4	#5	#6	#7
Dark	363.7	353.9	402.1	393.7	347.7	362.9	359.5	367.4	347.7		320.4	272.1	313.5	267.6	297.1	279	198.8
Light	355.1	340.6	345.5	347.4	329	356.9	311.8	334	342		280.7	254.4	247.3	246.8	259.8	252.9	220.7
Light	373.9	352.1	334.6	353.8	334.8	355.8	339.8	298.7	299.2		311.6	256.3	280.1	275.2	232.7	267.6	215.9
Dark	412.9	408.9	427.2	412.4	413	396.8	395	409.5	417.2		317.6	273.7	319.4	291.1	298.8	286.5	261.1
Dark	355.8	386.5	387.9	404.7	388.6	372	360.3	380.3	353.2		318.2	308	312.8	271.2	282.3	293.1	260.1
Light	358.8	341.7	342.2	357.6	351.2	372	341.4	334.5	300.6		305.6	268.8	285.1	302.3	242	251.3	205.4
Light	350.8	351.1	329.9	354	357	380.7	369.7	305.6	300.1		349.9	328.3	362.3	308.3	268.4	257.9	205.2
Dark	368.7	417.4	425.9	422.9	416.1	397.5	380.7	401.6	413.4		332.7	284.6	301.3	288.5	312.5	301.4	214.1
Dark	367.3	376.9	408	402.1	403.6	373.1	362.5	374.6	367.6		312.9	290.1	319	272	292.9	283.4	213.2
Light	355.5	359	371.7	346	349.2	348.9	319.7	329.9	327.2		293.4	273.8	284.3	253.4	267.7	283.7	188.6
Light	340.2	379.9	331.5	360	357.5	370.1	353.3	314.2	305.9		320.2	296.4	291.1	284.9	273.4	255.4	197.4
Dark	409	425.1	431	435.9	391.5	412.8	375.5	402.4	427.5		331	290.5	313.1	281	317.3	255.8	238.3

## Sheet: Figure 1E
Figure 1E
Heart rate (bpm)
22°C
	Wildtypes										TRα1+m
Day time	#1	#2	#3	#4	#5	#6	#7	#8	#9		#1	#2	#3	#4	#5	#6	#7
Dark	472.1	466.5	549.6	486.2	494	492.7	473.6	476.1	557.7		358.3	354.4	449.4	365.2	476	331.8	331.8
Light	450.1	419.7	478.6	489.4	503.7	492.5	462.8	439.2	481.5		399.9	375.8	447.8	387.4	474.4	330.2	330.2
Rel. heart rate frequency
22°C
	Wildtypes										TRα1+m
Bin	#1	#2	#3	#4	#5	#6	#7	#8	#9		#1	#2	#3	#4	#5	#6	#7
100	0	0	0	0	0	0	0	0	0		0	0	0	0	0	0	0
120	0	0	0	0	0	0	0	0	0		0	0	0	0	0	0	0
140	0	0	0	0	0	0	0	0	0		0	0	0	0	0	0	0.00446429
160	0	0	0	0	0	0	0	0	0		0	0	0	0	0	0	0.0323004
180	0	0	0	0	0	0	0	0	0		0	0	0	0	0	0	0.0561975
200	0	0.000586923	0	0.000979312	0	0	0	0	0		0	0	0	0	0	0.00155039	0.0680147
220	0	0.00176077	0	0.00306035	0	0	0.00105448	0	0		0.00456556	0.0048951	0	0.00353565	0	0.0217054	0.170431
240	0	0.00469539	0	0.00820174	0.000130039	0	0.000234329	0	0.000361664		0.0246826	0.0129371	0	0.00957572	0	0.0466667	0.193015
260	0.0026165	0.00575185	0	0.0139552	0.00182055	0.00116713	0.00222613	0	0.000482218		0.0422314	0.0465035	0.000928613	0.0303477	0.00321583	0.0831008	0.263393
280	0.00485921	0.003052	0.000117689	0.0108948	0.00286086	0.00513539	0.00316344	0.000365943	0.000964436		0.0753317	0.0627622	0.001509	0.0602534	0.00853432	0.123256	0.145221
300	0.00423623	0.00927339	0.000706132	0.0107724	0.00598179	0.00595238	0.00410076	0.00439131	0.000482218		0.0837495	0.0744755	0.00174115	0.110489	0.0121212	0.150078	0.0519958
320	0.0124595	0.0159643	0.00223608	0.0219121	0.0136541	0.0107376	0.0162859	0.0147597	0.00216998		0.0699101	0.0804196	0.00568775	0.112994	0.0147186	0.146047	0.0133929
340	0.0208074	0.0415542	0.00506061	0.0173828	0.0144343	0.0154062	0.0209725	0.0274457	0.00349608		0.0647739	0.110315	0.00754498	0.104154	0.0221398	0.102326	0.00052521
360	0.0343882	0.0639746	0.00788514	0.0241156	0.0236671	0.0210084	0.0358524	0.0442791	0.00458107		0.0640605	0.121329	0.0222867	0.08132	0.019295	0.0696124	0
380	0.0575629	0.099777	0.010945	0.033419	0.036671	0.0252101	0.0588166	0.0724567	0.0147077		0.0657726	0.114336	0.0699942	0.08132	0.0367347	0.0567442	0.00105042
400	0.103912	0.140979	0.0263622	0.0377035	0.0438231	0.0270775	0.0766257	0.111247	0.0344786		0.0736196	0.0872378	0.147069	0.0682086	0.0427953	0.064031	0
420	0.146399	0.14227	0.0753207	0.0495777	0.0475943	0.0371148	0.0945518	0.125152	0.0730561		0.112855	0.066958	0.191178	0.0652622	0.0504638	0.0694574	0
440	0.132943	0.102007	0.0925032	0.0587587	0.0574772	0.0482026	0.112712	0.129666	0.0786016		0.108147	0.0625874	0.118282	0.0598114	0.0551639	0.0213953	0
460	0.107152	0.0908557	0.0953278	0.0629208	0.076593	0.10936	0.112712	0.10283	0.0978903		0.112855	0.0625874	0.12397	0.073954	0.0896722	0.0142636	0
480	0.0884625	0.0623313	0.0897964	0.0897295	0.0858257	0.158964	0.105448	0.0892901	0.0930681		0.0516479	0.0454545	0.0940221	0.0494991	0.147062	0.0102326	0
500	0.0664092	0.0447236	0.0889726	0.0963398	0.103641	0.151844	0.0895138	0.0629422	0.0877637		0.0179769	0.0277972	0.0654672	0.0458161	0.191589	0.00496124	0
520	0.0553202	0.0370936	0.0826174	0.1207	0.120806	0.124066	0.0684241	0.0475726	0.0881254		0.01441	0.011014	0.0457342	0.0232764	0.123315	0.00449612	0
540	0.0416148	0.024416	0.0866188	0.100257	0.117425	0.0880019	0.0440539	0.0335448	0.0725738		0.00613497	0.00227273	0.0370284	0.0120801	0.0863327	0.00139535	0
560	0.0287815	0.0206597	0.078969	0.0762639	0.0959688	0.055789	0.0367897	0.0289095	0.0681133		0.00342417	0.00332168	0.0278584	0.00604007	0.0482375	0.0020155	0
580	0.0236731	0.0184294	0.055549	0.0493328	0.0556567	0.0397993	0.0326889	0.0236643	0.0543701		0.000713369	0.0027972	0.0204295	0.00147319	0.0285714	0.00403101	0
600	0.0211812	0.0163165	0.0456632	0.0332966	0.0374512	0.024043	0.0332748	0.0226885	0.0490657		0.00313882	0	0.010563	0.000589275	0.0136054	0.00263566	0
620	0.0147022	0.0138514	0.0480169	0.0211776	0.0261378	0.0173903	0.0244874	0.0189071	0.0482218		0	0	0.00754498	0	0.004329	0	0
640	0.0135809	0.0105646	0.0458986	0.0215449	0.0148244	0.0137722	0.0132396	0.0150037	0.0406269		0	0	0.00116077	0	0.00210266	0	0
660	0.00834787	0.0132645	0.0329528	0.0146897	0.0111834	0.0141223	0.00878735	0.0132959	0.0418324		0	0	0	0	0	0	0
680	0.00722651	0.0100951	0.0165941	0.0102828	0.00494148	0.00490196	0.00304628	0.00658697	0.0303797		0	0	0	0	0	0	0
700	0.00336407	0.00352154	0.00882664	0.00795691	0.00117035	0.000933707	0.000937317	0.00341547	0.0114527		0	0	0	0	0	0	0
720	0	0.00211292	0.0030599	0.00379483	0.000260078	0	0	0.00158575	0.00277275		0	0	0	0	0	0	0
740	0	0.000117385	0	0.000489656	0	0	0	0	0.000361664		0	0	0	0	0	0	0
760	0	0	0	0.000489656	0	0	0	0	0		0	0	0	0	0	0	0
780	0	0	0	0	0	0	0	0	0		0	0	0	0	0	0	0
800	0	0	0	0	0	0	0	0	0		0	0	0	0	0	0	0

## Sheet: Figure 1F
Figure 1F
Heart rate (bpm)
30°C
	Wildtypes										TRα1+m
Day time	#1	#2	#3	#4	#5	#6	#7	#8	#9		#1	#2	#3	#4	#5	#6	#7
Dark	379.6	394.8	413.7	411.9	393.4	385.8	372.2	389.3	387.8		322.1	286.5	313.2	278.6	300.2	283.2	230.9
Light	355.7	354.1	342.6	353.1	346.4	364.1	339.3	319.5	312.5		310.2	279.7	291.7	278.5	257.3	261.5	205.5
Rel. heart rate frequency
30°C
	Wildtypes										TRα1+m
Bin	#1	#2	#3	#4	#5	#6	#7	#8	#9		#1	#2	#3	#4	#5	#6	#7
100	0	0	0	0	0	0	0	0	0		0	0	0	0	0	0	0
120	0	0	0	0	0	0	0	0	0		0	0	0	0	0	0	0
140	0	0	0	0	0	0	0	0	0		0	0	0	0	0	0	0.00305927
160	0	0	0	0	0	0	0	0	0		0	0	0	0	0	0	0.0780115
180	0	0	0	0	0	0	0	0	0		0.000138562	0	0	0.00246479	0.00307903	0	0.126195
200	0	0	0	0	0	0	0	0.000376601	0		0.00221699	0.00572082	0	0.00669014	0.0253165	0.00183679	0.161377
220	0	0	0	0.00166795	0	0	0.00370654	0.00100427	0.00401103		0.00387973	0.0494279	0.0254613	0.00915493	0.115121	0.0438205	0.220268
240	0	0.00150568	0.00153592	0.00269438	0.00278293	0.000855955	0.0164877	0.00627668	0.0314615		0.0209228	0.0913043	0.141322	0.0683099	0.12949	0.166361	0.174379
260	0.00145897	0.0133194	0.00555293	0.00603028	0.00943105	0.00330154	0.0485685	0.0613859	0.096014		0.115422	0.222197	0.149147	0.259507	0.150188	0.223826	0.120076
280	0.0261398	0.0562891	0.054466	0.0138568	0.0522573	0.0193201	0.0894683	0.104193	0.112685		0.16087	0.23135	0.118664	0.361972	0.174991	0.267909	0.0676864
300	0.0801216	0.0978689	0.0960539	0.068001	0.0841064	0.0613842	0.104806	0.10595	0.108925		0.187335	0.155835	0.133964	0.17007	0.152754	0.18053	0.0443595
320	0.160608	0.10366	0.10456	0.128432	0.111472	0.122524	0.101227	0.0994225	0.104537		0.154635	0.104119	0.137117	0.0947183	0.129148	0.0779323	0.0042065
340	0.158541	0.110725	0.104088	0.144727	0.126314	0.138176	0.0879346	0.108963	0.0970168		0.144104	0.0553776	0.116094	0.0246479	0.0721861	0.025715	0.000382409
360	0.127903	0.0942784	0.0916824	0.102515	0.11039	0.15077	0.102122	0.0932714	0.0788418		0.0953305	0.0267735	0.0867788	0.00246479	0.0309613	0.0104959	0
380	0.13386	0.090688	0.0915643	0.0989222	0.122913	0.143311	0.110813	0.0994225	0.0782151		0.0555633	0.0217391	0.0480028	0	0.00855286	0.00157439	0
400	0.120122	0.120107	0.106805	0.0957147	0.0975572	0.140866	0.125639	0.102686	0.0752068		0.0321463	0.0199085	0.0212567	0	0.00325009	0	0
420	0.0803647	0.135858	0.118147	0.100334	0.0958565	0.0926877	0.0921524	0.073186	0.0713211		0.00886795	0.00846682	0.0117963	0	0.00205269	0	0
440	0.0412158	0.0701876	0.0978261	0.0830126	0.063389	0.0538029	0.0564928	0.06352	0.0424919		0.00609672	0.00389016	0.00397103	0	0.000513171	0	0
460	0.0273556	0.0498031	0.0702977	0.0572235	0.0517934	0.0298361	0.0323364	0.033894	0.0354725		0.00443398	0.0020595	0.00315347	0	0.000684229	0	0
480	0.0210334	0.0319666	0.0301276	0.039261	0.0298392	0.0185865	0.0145706	0.0241024	0.0268238		0.00498822	0.00183066	0.00140154	0	0.00102634	0	0
500	0.00802432	0.0118138	0.0146503	0.0184758	0.0174706	0.00941551	0.00728528	0.013181	0.0211833		0.000554247	0	0.00140154	0	0.000171057	0	0
520	0.00352584	0.00509613	0.00791588	0.0133436	0.0123686	0.00758132	0.00396217	0.00715541	0.00802206		0.00124706	0	0.000467181	0	0.000513171	0	0
540	0.00158055	0.00254807	0.00165406	0.00641519	0.00680272	0.00305698	0.000894683	0.0011298	0.003635		0.000138562	0	0	0	0	0	0
560	0.00279635	0.00173732	0.00118147	0.00654349	0.00355597	0.00244559	0.000766871	0.000627668	0.00137879		0.00110849	0	0	0	0	0	0
580	0.00206687	0.000694927	0.000827032	0.0033359	0.00154607	0.00134507	0.000766871	0.000251067	0.00137879		0	0	0	0	0	0	0
600	0.000607903	0.000579106	0.000708885	0.00307929	0	0.000733676	0	0	0.0011281		0	0	0	0	0	0	0
620	0.000972644	0.000810748	0.000354442	0.0033359	0.000154607	0	0	0	0.000250689		0	0	0	0	0	0	0
640	0.000607903	0.000463285	0	0.00153965	0	0	0	0	0		0	0	0	0	0	0	0
660	0.00109422	0	0	0.00115473	0	0	0	0	0		0	0	0	0	0	0	0
680	0	0	0	0.000384911	0	0	0	0	0		0	0	0	0	0	0	0
700	0	0	0	0	0	0	0	0	0		0	0	0	0	0	0	0
720	0	0	0	0	0	0	0	0	0		0	0	0	0	0	0	0
740	0	0	0	0	0	0	0	0	0		0	0	0	0	0	0	0
760	0	0	0	0	0	0	0	0	0		0	0	0	0	0	0	0
780	0	0	0	0	0	0	0	0	0		0	0	0	0	0	0	0
800	0	0	0	0	0	0	0	0	0		0	0	0	0	0	0	0

## Sheet: Figure 1G
Figure 1G
Change upon receptor block (bpm)
22°C
	Wildtypes										TRα1+m
	#1	#2	#3	#4	#5	#6	#7	#8	#9		#1	#2	#3	#4	#5	#6	#7
DPSNS (scopolamine)	52	173.5	168.5	90.5	33	2.5	227	160.5	112.5		7.5	-100	7	75.5	13	73	7
DSNS (timolol)	-61.5	-206.5	-106	-148.5	-117	-84.5	-188	-177.5	-143.5		-56	-2	-86	-79.5	-73.5	-77	-59.5
Intrinsic heart rate (bpm)
22°C
	Wildtypes										TRα1+m
	#1	#2	#3	#4	#5	#6	#7	#8	#9		#1	#2	#3	#4	#5	#6	#7
	559.333	372.333	499	481.5	460	501.5	505	446	479.5		471.5	344	427	334.5	340	300	214.5

## Sheet: Figure 1H
Figure 1H
Change upon receptor block (bpm)
30°C
	Wildtypes										TRα1+m
	#1	#2	#3	#4	#5	#6	#7	#8	#9		#1	#2	#3	#4	#5	#6	#7
DPSNS (scopolamine)	189	105	116.5	174	31	127	100	-16	124		94.5	121	13.5	20	138.5	-37	-34
DSNS (timolol)	-185.5	-126	28	-155	-101.5	-67	-32	-39	38		-111	-25	-63	-109	-131	6	16
Intrinsic heart rate (bpm)
30°C
	Wildtypes										TRα1+m
	#1	#2	#3	#4	#5	#6	#7	#8	#9		#1	#2	#3	#4	#5	#6	#7
	413	442	557	499.5	385.5	476	431	405	550		314.5	363	324	233	310	272	287

## Sheet: Figure 2A
Figure 2A
Hear rate (bpm)
30°C + T3
	Wildtypes					TRα1+m
	#1	#2	#3	#4		#1	#2	#3	#4	#5	#6	#7
Light	454.4	424	334.2	349.3		352.9	324.7	362.1	310.5	322.8	300.8	249.5
Dark	451.8	435	402.4	420.5		329.4	304.6	310.7	280.7	284.9	280.2	266.6
Dark	424	396.4	404.4	412.7		322.6	297.4	299	263	303.6	289.9	238.4
Light	435.5	369.1	356.6	416.1		306.4	297	316.2	267.7	293.5	329.4	220.6
Light	407.2	380	362.2	390.2		336.1	356.2	361.6	287.7	340.4	300.1	189.9
Dark	422	428.6	470.5	537.1		304	326.7	308.7	273.9	307.9	290.5	249.7
Dark	392.8	417.1	415.5	499.5		299.1	278.4	320.4	281.9	306.8	292.2	231.1
Light	418.8	418.9	402.2	453		340.2	298.7	316	297.1	326.9	311.8	214.5
Light	417.8	427.8	396.4	460.9		377.6	315.4	341.9	282	318.4	308.9	198.5
Dark	421	486.3	484.1	596.7		304.6	301.5	380.4	293.5	298.5	288.2	236.3
Dark	423.6	448.3	431.2	537		284	300.7	369.8	282.2	315.5	299.8	227.3
Light	448	429.4	409	486.9		365.3	304.9	383.9	262.7	319.9	325.8	194.8
Light	468.3	431.7	397.4	472.4		390.4	301.7	380.7	301.4	345.3	335.1	208.5
Dark	453.2	503.2	500	604.1		310.8	297.1	397.2	275.1	275.9	290.1	245.3
Dark	456.5	445.2	464.7	533.1		279	266.6	371.7	267.6	329.2	313.9	225.7
Light	426.6	412	457.6	490.7		334.2	299.1	400.5	303.1	334.9	350.6	203.4
Light	428.2	450.1	432.6	481.3		376.1	281.8	416.1	257.6	321	311.2	201.6
Dark	466.9	536.7	481.7	583.5		326	331.9	450.4	276.5	325.3	295.3	243.6
Dark	474.7	497.7	482	438.2		288.9	290.4	427.2	271.4	291	306.1	218.5
Light	443.7	451.8	448.7	462.8		363	297.1	416.4	258.3	329.7	330.7	221.5
Light	426.7	481.9	446.3	470.6		403.4	276.5	425.2	270.5	330.1	335.2	211.6
Dark	438.6	509.5	506.9	583.9		330.9	303.4	426.8	266.9	321.2	293.8	244.4
Dark	488.2	502.1	493.1	534.8		265.8	289.1	443.1	276	313.3	300	236.7
Light	441.7	459.2	468.4	493.9		394.4	299.4	431.2	273.7	346.5	297.3	237.4
Light	466.8	460.1	460.5	491.3		403.1	328	428.6	292	317.5	301.3	210.4
Dark	451.1	540	535.1	612		375	279.5	444.1	270.1	344.8	290.9	259.5
Dark	460.8	489	495.7	550.4		347.6	297.9	412.5	262.3	313.9	289.1	229.1
Light	442.5	436.9	492	499.2		332.8	257	418.8	256.1	333.8	286.7	199.3
Light	471.2	434	471.2	511.7		364.4	289.4	406.4	274.6	370.5	312.2	193.3
Dark	507.2	499.2	546.3	634.7		364.5	294	439	263.6	321	290.1	232.1
Dark	470.9	482.1	506.6	546.5		323.7	283.8	426.3	277.8	309.2	297.9	235.6
Light	476	475.2	485	504		402.9	278.1	400.1	265.6	346.7	274.9	223.5
Light	476	467.2	496.6	505.2		381	234	414.9	288.5	335	310.4	188.6
Dark	505.4	542.9	513.2	629.1		336.9	299.5	414.6	257.4	324.5	292.1	224.5
Dark	498.3	498.5	468.3	547.4		266.4	273.2	429	259.2	327.6	311.7	254.1
Light	467	409	503.2	527.8		313.3	260.6	403.5	272	298.2	266.1	246
Light	456.6	448.1	474.6	528.2		275.4	293.4	393.5	258.5	328.8	330.4	185
Dark	464	529.6	508.5	606.9		278	320.1	410.4	284.8	291.7	314.2	246.1
Dark	496.8	469.4	496.1	536		275.4	320	438.5	250.4	294	293.7	249.3
Light	467.6	425.3	435.6	538.7		271.8	248.9	423.6	266.7	314.9	305.1	222.4
Light	465.9	461.8	474.5	517.1		314.7	250.9	407.1	233.2	348.4	292	202.9
Dark	532.7	496.1	469.6	601.3		275.4	287	410	265.6	332.8	279.7	240.1
Dark	490.4	474.6	417.4	544.7		266.4	294.5	393.8	263.4	334.9	278.1	241.5
Light	413.6	442.5	421	519.1		252	277.7	420.7	264.4	317.4	305.1	207.2

## Sheet: Figure 2B
Figure 2B
Change upon receptor block (bpm)
30°C after T3 treatment
	Wildtypes + H2O					TRα1+m + H2O
	#1	#2	#3	#4		#1	#2	#3	#4	#5	#6	#7
DPSNS (scopolamine)	127	100	-16	124		94.5	121	13.5	20	138.5	-37	-34
DSNS (timolol)	-67	-32	-39	38		-111	-25	-63	-109	-131	6	16
	Wildtypes + T3					TRα1+m + T3
	#1	#2	#3	#4		#1	#2	#3	#4	#5	#6	#7
DPSNS (scopolamine)	60.5	125	-6	49.5		28	-12	-25.5	-15	74	-35	-31
DSNS (timolol)	-79.5	3	-33.5	-2.5		7	-47	22	-8	-105	86	-4

## Sheet: Figure 2C
Figure 2C
Intrinsic heart rate (bpm)
30°C
	Wildtypes + H2O					TRα1+m + H2O
	#1	#2	#3	#4		#1	#2	#3	#4	#5	#6	#7
H2O	476	431	405	550		314.5	363	324	233	310	272	287
T3	472	596	437	599		301	239	377	272	300	392.5	176

[truncated: 14 more sheets: Figure 2D, Figure 2E, Figure 2F, Suppl. Figure 1B, Suppl. Figure 1C, Suppl. Figure 1D, Suppl. Figure 1E, Suppl. Figure 1F, Suppl. Figure 2A, Suppl. Figure 2B, Suppl. Figure 2C, Suppl. Figure 2D, Suppl. Figure 2E, Suppl. Figure 4A]
